# Supplementary material for: Spin-Forbidden Addition of Molecular Oxygen to Stable Enol Intermediates—Decarboxylation of 2-Methyl-1-tetralone-2-carboxylic Acid
Source: Int J Mol Sci. 2023 Apr 18;24(8):7424. doi: 10.3390/ijms24087424 (PMC10138960; doi:10.3390/ijms24087424)
Supplement: Supplementary file 1 [file ijms-24-07424-s001.zip]

Archive with 1 entries (1 files):
- ijms-2258584-supplementary.pdf
